# Supplementary material for: Antileishmanial Anthracene Endoperoxides: Efficacy In Vitro, Mechanisms and Structure-Activity Relationships
Source: Molecules. 2022 Oct 13;27(20):6846. doi: 10.3390/molecules27206846 (PMC9612231; doi:10.3390/molecules27206846)
Supplement: Supplementary file 1 [file molecules-27-06846-s001.zip]

Archive with 1 entries (1 files):
- molecules-1934949-supplementary.pdf
